# Supplementary material for: Enhancing the Trajectory Generation of a Stair-Climbing Mobility System
Source: Sensors (Basel). 2017 Nov 13;17(11):2608. doi: 10.3390/s17112608 (PMC5713619; doi:10.3390/s17112608)
Supplement: Supplementary file 1 [file sensors-17-02608-s001.zip]

Archive with 1 entries (1 files):
- Video 2 - Descend Mode.wmv
